# Supplementary material for: Positive and negative emotions during the COVID-19 pandemic: A longitudinal survey study of the UK population
Source: PLoS One. 2024 Feb 7;19(2):e0297214. doi: 10.1371/journal.pone.0297214 (PMC10849398; doi:10.1371/journal.pone.0297214)
Supplement: S1 Table — (XLSX) [file pone.0297214.s004.xlsx]

## Sheet: Demographics
S4 Table. Demographic details of the participants
Number (percentage)	All sample (N=8073)						All unique samples (N=4222)	Repeated measures sub sample (N=167)
Phase	Phase 1 (N=2687)	Phase 2 (N=343)	Phase 3 (N=1954)	Phase 4 (N=1059)	Phase 5 (N=1140)	Phase 6 (N=890)	-	-
Gender
Female	2046(76.14%)	221(64.43%)	1591(81.42%)	863(81.49%)	864(75.79%)	727(81.69%)	3521(83.40%)	132(81.99%)
Male	382(14.22%)	24(7%)	283(14.48%)	182(17.19%)	188(16.49%)	152(17.08%)	650(15.40%)	24(14.91%)
Age
18-24	102(3.8%)	6(1.75%)	28(1.43%)	20(1.89%)	22(1.93%)	12(1.35%)	120(2.84%)	4(2.48%)
25-34	233(8.67%)	23(6.71%)	77(3.94%)	49(4.63%)	56(4.91%)	42(4.72%)	278(6.58%)	13(8.07%)
35-44	314(11.69%)	30(8.75%)	134(6.86%)	90(8.5%)	96(8.42%)	54(6.07%)	409(9.69%)	12(7.45%)
45-54	474(17.64%)	48(13.99%)	340(17.4%)	178(16.81%)	166(14.56%)	133(14.94%)	770(18.24%)	25(15.53%)
55-64	743(27.65%)	84(24.49%)	718(36.75%)	362(34.18%)	384(33.68%)	341(38.31%)	1414(33.49%)	48(29.81%)
65+	577(21.47%)	58(16.91%)	589(30.14%)	350(33.05%)	333(29.21%)	303(34.04%)	1204(28.52%)	56(34.78%)
Employment
Employed	1547(57.57%)	153(44.61%)	932(47.7%)	530(50.05%)	551(48.33%)	434(48.76%)	2328(55.14%)	84(52.17%)
Not employed	244(9.08%)	21(6.12%)	185(9.47%)	85(8.03%)	89(7.81%)	66(7.42%)	419(9.92%)	13(8.07%)
Retired	657(24.45%)	74(21.57%)	709(36.28%)	407(38.43%)	398(34.91%)	368(41.35%)	1383(32.76%)	61(37.89%)
Education
College or university	1192(44.36%)	120(34.99%)	889(45.5%)	507(47.88%)	513(45%)	431(48.43%)	1977(46.84%)	79(49.07%)
Higher or secondary or further education	296(11.02%)	27(7.87%)	284(14.53%)	125(11.8%)	123(10.79%)	106(11.91%)	587(13.91%)	18(11.18%)
Less than secondary	5(0.19%)	0(0%)	18(0.92%)	2(0.19%)	2(0.18%)	2(0.22%)	25(0.59%)	0(0%)
Post-graduate degree	829(30.85%)	94(27.41%)	571(29.22%)	365(34.47%)	363(31.84%)	302(33.93%)	1334(31.60%)	57(35.4%)
Secondary up to 16 years	127(4.73%)	9(2.62%)	141(7.22%)	56(5.29%)	60(5.26%)	47(5.28%)	298(7.06%)	4(2.48%)
Household number
Alone	437(16.26%)	53(15.45%)	392(20.06%)	223(21.06%)	209(18.33%)	190(21.35%)	860(20.37%)	26(16.15%)
2	1035(38.52%)	128(37.32%)	977(50%)	566(53.45%)	549(48.16%)	485(54.49%)	1970(46.66%)	90(55.9%)
3	402(14.96%)	37(10.79%)	287(14.69%)	127(11.99%)	147(12.89%)	122(13.71%)	635(15.04%)	25(15.53%)
4	393(14.63%)	26(7.58%)	164(8.39%)	95(8.97%)	108(9.47%)	59(6.63%)	516(12.22%)	9(5.59%)
5 or more	173(6.44%)	4(1.17%)	68(3.48%)	40(3.78%)	42(3.68%)	30(3.37%)	216(5.12%)	8(4.97%)
Ethnicity
White	2330(86.71%)	238(69.39%)	1855(94.93%)	1022(96.51%)	1038(91.05%)	871(97.87%)	4030(95.45%)	156(86.89%)
Mixed	33(1.23%)	4(1.17%)	13(0.67%)	13(1.23%)	4(0.35%)	6(0.67%)	60(1.42%)	0(0%)
Asian	28(1.04%)	1(0.29%)	8(0.41%)	3(0.28%)	5(0.44%)	3(0.34%)	70(1.66%)	1(0.62%)
African and Black	6(0.22%)	0(0%)	1(0.05%)	3(0.28%)	2(0.18%)	2(0.22%)	12(0.28%)	0(0%)
Garden
No	36(1.34%)	27(7.87%)	90(4.61%)	57(5.38%)	48(4.21%)	34(3.82%)	150(6.96%)	5(3.11%)
Communal garden	27(1%)	11(3.21%)	69(3.53%)	32(3.02%)	28(2.46%)	23(2.58%)	110(5.10%)	4(2.48%)
Private garden	417(15.52%)	159(46.36%)	1247(63.82%)	568(53.64%)	532(46.67%)	489(54.94%)	1895(87.94%)	26(16.15%)
