# Supplementary material for: Positive and negative emotions during the COVID-19 pandemic: A longitudinal survey study of the UK population
Source: PLoS One. 2024 Feb 7;19(2):e0297214. doi: 10.1371/journal.pone.0297214 (PMC10849398; doi:10.1371/journal.pone.0297214)
Supplement: S2 Table — (XLSX) [file pone.0297214.s005.xlsx]

## Sheet: Demograohics Anova result
S5 Table. ANOVA test for each demographic subgroup result
	PANAS-Positive				PANAS-Negative
	Estimate	Std. Error	t value	Pr(>|t|)	Estimate	Std. Error	t value	Pr(>|t|)
Gender
Female (Intercept)	26.96	0.13	207.89	<0.001	19.7	0.9	212.44	<0.001
Male	0.48	0.18	2.63	0.054	-1.42	0.23	-6.16	<0.001
Age
18-24 (Intercept)	23.61	0.26	91.22	<0.001	22.7947	0.25004	91.165	<0.001
25-34	2.24	0.34	6.65	<0.001	-0.64474	0.32614	-1.977	0.0481
35-44	1.61	0.33	4.82	<0.001	0.03674	0.32327	0.114	0.9095
45-54	3.33	0.34	9.92	<0.001	-2.41012	0.32469	-7.423	<0.001
55-64	3.43	0.35	9.86	<0.001	-3.74534	0.33578	-11.154	<0.001
65+	4.57	0.32	14.09	<0.001	-5.26578	0.31328	-16.808	<0.001
Employment
Employed (Intercept)	26.81	0.12	216.82	<0.001	20.2444	0.1125	179.961	<0.001
Not employed	-1.76	0.31	5.69	<0.001	1.543	0.2822	5.467	<0.002
Retired	1.1	0.2	5.54	<0.001	-2.618	0.181	-14.467	<0.001
Education
Less than secondary	-1.63	1.49	-1.09	0.274	3.1448	1.3795	2.28	0.02265
Secondary up to 16years	-1.28	0.4	-3.18	0.001	0.2723	0.3734	0.729	0.46579
Higher or secondary	-1.66	0.29	-5.71	<0.001	0.8319	0.2683	3.101	0.00194
Undergraduate (Intercept)	27.18	0.13	205.02	<0.001	19.0277	0.1224	155.403	<0.001
Post-graduate	0.35	0.21	1.68	0.093	1.0171	0.1915	5.311	<0.001
Household number
2 (Intercept)	27.23	0.13	207.26	<0.001	19.2088	0.1209	158.868	<0.001
3	-0.71	0.27	2.6	0.009	0.9525	0.2517	3.784	<0.001
4	-0.24	0.31	0.79	0.428	1.3924	0.2816	4.944	<0.001
5 or more	0.29	0.45	0.64	0.521	1.1077	0.4096	2.704	0.007
Alone	0.46	0.25	-1.89	0.059	-0.3092	0.2258	-1.37	0.170847
