# Supplementary material for: Positive and negative emotions during the COVID-19 pandemic: A longitudinal survey study of the UK population
Source: PLoS One. 2024 Feb 7;19(2):e0297214. doi: 10.1371/journal.pone.0297214 (PMC10849398; doi:10.1371/journal.pone.0297214)
Supplement: S3 Table — (XLSX) [file pone.0297214.s006.xlsx]

## Sheet: Chi-square test 
S6 Table. Chi-square test for assessing demographic proportion difference among phases
	X^2	df	P-value
Gender	13.543	4	0.01879
Age	245.61	25	<0.001
Employment	55.2	20	<0.001
Education	131.25	10	<0.001
Household number	186.88	20	<0.001
